# Supplementary material for: High enhancer activity is an epigenetic feature of HPV negative atypical head and neck squamous cell carcinoma
Source: Front Cell Dev Biol. 2022 Jul 19;10:936168. doi: 10.3389/fcell.2022.936168 (PMC9343809; doi:10.3389/fcell.2022.936168)
Supplement: Supplementary file 2 [file Table3.csv]

Gene_set_name	FDR_q_value	Database
HALLMARK_P53_PATHWAY	1.17E-06	Hallmark
HALLMARK_DNA_REPAIR	1.89E-06	Hallmark
HALLMARK_MYOGENESIS	4.76E-05	Hallmark
HALLMARK_XENOBIOTIC_METABOLISM	4.76E-05	Hallmark
HALLMARK_ESTROGEN_RESPONSE_EARLY	1.22E-04	Hallmark
HALLMARK_E2F_TARGETS	6.00E-04	Hallmark
HALLMARK_ESTROGEN_RESPONSE_LATE	6.00E-04	Hallmark
HALLMARK_GLYCOLYSIS	6.00E-04	Hallmark
HALLMARK_HYPOXIA	6.00E-04	Hallmark
HALLMARK_MITOTIC_SPINDLE	1.40E-03	Hallmark
HALLMARK_FATTY_ACID_METABOLISM	1.61E-03	Hallmark
HALLMARK_PI3K_AKT_MTOR_SIGNALING	1.86E-03	Hallmark
HALLMARK_APICAL_JUNCTION	2.45E-03	Hallmark
HALLMARK_G2M_CHECKPOINT	2.45E-03	Hallmark
HALLMARK_HEME_METABOLISM	2.45E-03	Hallmark
HALLMARK_TNFA_SIGNALING_VIA_NFKB	2.45E-03	Hallmark
HALLMARK_WNT_BETA_CATENIN_SIGNALING	4.85E-03	Hallmark
HALLMARK_ADIPOGENESIS	5.15E-03	Hallmark
HALLMARK_OXIDATIVE_PHOSPHORYLATION	5.15E-03	Hallmark
HALLMARK_APOPTOSIS	8.05E-03	Hallmark
KEGG_OOCYTE_MEIOSIS	8.06E-04	KEGG
KEGG_MAPK_SIGNALING_PATHWAY	8.06E-04	KEGG
KEGG_GNRH_SIGNALING_PATHWAY	1.23E-03	KEGG
KEGG_NOD_LIKE_RECEPTOR_SIGNALING_PATHWAY	2.15E-03	KEGG
KEGG_PYRIMIDINE_METABOLISM	2.15E-03	KEGG
KEGG_ENDOCYTOSIS	2.39E-03	KEGG
KEGG_REGULATION_OF_ACTIN_CYTOSKELETON	2.54E-03	KEGG
KEGG_INSULIN_SIGNALING_PATHWAY	4.77E-03	KEGG
KEGG_VASCULAR_SMOOTH_MUSCLE_CONTRACTION	6.73E-03	KEGG
KEGG_PURINE_METABOLISM	7.08E-03	KEGG
KEGG_CALCIUM_SIGNALING_PATHWAY	8.66E-03	KEGG
KEGG_PATHWAYS_IN_CANCER	9.50E-03	KEGG
KEGG_FOCAL_ADHESION	1.06E-02	KEGG
KEGG_PROGESTERONE_MEDIATED_OOCYTE_MATURATION	1.10E-02	KEGG
KEGG_ALPHA_LINOLENIC_ACID_METABOLISM	1.12E-02	KEGG
KEGG_MELANOGENESIS	1.23E-02	KEGG
KEGG_GAP_JUNCTION	1.46E-02	KEGG
KEGG_AMYOTROPHIC_LATERAL_SCLEROSIS_ALS	1.58E-02	KEGG
KEGG_FC_EPSILON_RI_SIGNALING_PATHWAY	1.61E-02	KEGG
KEGG_WNT_SIGNALING_PATHWAY	1.61E-02	KEGG
