# Supplementary material for: High enhancer activity is an epigenetic feature of HPV negative atypical head and neck squamous cell carcinoma
Source: Front Cell Dev Biol. 2022 Jul 19;10:936168. doi: 10.3389/fcell.2022.936168 (PMC9343809; doi:10.3389/fcell.2022.936168)
Supplement: Supplementary file 7 [file Table4.xlsx]

## Sheet: 183_r1_stats
File_mb	3875.01	PEPPRO
Read_type	paired	PEPPRO
Genome	hg19	PEPPRO
Raw_reads	79233906	PEPPRO
Fastq_reads	79233906	PEPPRO
Reads_with_adapter	43434	PEPPRO
Uninformative_adapter_reads	370	PEPPRO
Pct_uninformative_adapter_reads	0.0009	PEPPRO
Trimmed_reads	39534697	PEPPRO
Trim_loss_rate	50.1	PEPPRO
Trimmed_reads	79069394	PEPPRO
Trim_loss_rate	0.21	PEPPRO
Peak_adapter_insertion_size	101	PEPPRO
Degradation_ratio	0	PEPPRO
Aligned_reads_human_rDNA	10041854	PEPPRO
Alignment_rate_human_rDNA	12.7	PEPPRO
Mapped_reads	33633315	PEPPRO
QC_filtered_reads	21206131	PEPPRO
Aligned_reads	1.24272e+07	PEPPRO
Alignment_rate	15.72	PEPPRO
Total_efficiency	15.68	PEPPRO
Read_depth	34.49	PEPPRO
Mitochondrial_reads	398916	PEPPRO
Maximum_read_length	101	PEPPRO
Genome_size	3137161264	PEPPRO
NRF	1	PEPPRO
PBC1	6176065	PEPPRO
PBC2	6176065	PEPPRO
Unmapped_reads	28706757	PEPPRO
TSS_coding_score	4.6	PEPPRO
TSS_non-coding_score	2.3	PEPPRO
Pause_index	11.26	PEPPRO
Plus_FRiP	0.37	PEPPRO
Minus_FRiP	0.35	PEPPRO
mRNA_contamination	1.87	PEPPRO
Time	4:00:56	PEPPRO
Success	03-30-15:40:09	PEPPRO

## Sheet: HN4_r1_stats
File_mb	3285.65	PEPPRO
Read_type	paired	PEPPRO
Genome	hg19	PEPPRO
Raw_reads	67621496	PEPPRO
Fastq_reads	67621496	PEPPRO
Reads_with_adapter	28364	PEPPRO
Uninformative_adapter_reads	77	PEPPRO
Pct_uninformative_adapter_reads	0.0002	PEPPRO
Trimmed_reads	33760074	PEPPRO
Trim_loss_rate	50.07	PEPPRO
Trimmed_reads	67520148	PEPPRO
Trim_loss_rate	0.15	PEPPRO
Peak_adapter_insertion_size	130	PEPPRO
Degradation_ratio	0	PEPPRO
Aligned_reads_human_rDNA	20376430	PEPPRO
Alignment_rate_human_rDNA	30.18	PEPPRO
Mapped_reads	20809445	PEPPRO
QC_filtered_reads	14627786	PEPPRO
Aligned_reads	6181659	PEPPRO
Alignment_rate	9.16	PEPPRO
Total_efficiency	9.14	PEPPRO
Read_depth	9.1	PEPPRO
Mitochondrial_reads	647463	PEPPRO
Maximum_read_length	101	PEPPRO
Genome_size	3137161264	PEPPRO
NRF	1	PEPPRO
PBC1	3007092	PEPPRO
PBC2	3007092	PEPPRO
Unmapped_reads	23132303	PEPPRO
TSS_coding_score	5.7	PEPPRO
TSS_non-coding_score	2.7	PEPPRO
Pause_index	8.68	PEPPRO
Plus_FRiP	0.38	PEPPRO
Minus_FRiP	0.36	PEPPRO
mRNA_contamination	1.97	PEPPRO
Time	5:13:36	PEPPRO
Success	03-30-16:52:47	PEPPRO

## Sheet: HN4_r2_stats
File_mb	3739.79	PEPPRO
Read_type	paired	PEPPRO
Genome	hg19	PEPPRO
Raw_reads	73461170	PEPPRO
Fastq_reads	73461170	PEPPRO
Reads_with_adapter	49107	PEPPRO
Uninformative_adapter_reads	284	PEPPRO
Pct_uninformative_adapter_reads	0.0008	PEPPRO
Trimmed_reads	36670049	PEPPRO
Trim_loss_rate	50.08	PEPPRO
Trimmed_reads	73340098	PEPPRO
Trim_loss_rate	0.16	PEPPRO
Peak_adapter_insertion_size	130	PEPPRO
Degradation_ratio	0	PEPPRO
Aligned_reads_human_rDNA	16887676	PEPPRO
Alignment_rate_human_rDNA	23.03	PEPPRO
Mapped_reads	37180074	PEPPRO
QC_filtered_reads	22796720	PEPPRO
Aligned_reads	1.43834e+07	PEPPRO
Alignment_rate	19.61	PEPPRO
Total_efficiency	19.58	PEPPRO
Read_depth	32.64	PEPPRO
Mitochondrial_reads	1052058	PEPPRO
Maximum_read_length	101	PEPPRO
Genome_size	3137161264	PEPPRO
NRF	1	PEPPRO
PBC1	7.06794e+06	PEPPRO
PBC2	7.06794e+06	PEPPRO
Unmapped_reads	14961128	PEPPRO
TSS_coding_score	5.3	PEPPRO
TSS_non-coding_score	3.1	PEPPRO
Pause_index	10.81	PEPPRO
Plus_FRiP	0.38	PEPPRO
Minus_FRiP	0.35	PEPPRO
mRNA_contamination	1.8	PEPPRO
Time	3:32:06	PEPPRO
Success	03-30-15:11:18	PEPPRO

## Sheet: MDA1186_r1_stats
File_mb	3117.73	PEPPRO
Read_type	paired	PEPPRO
Genome	hg19	PEPPRO
Raw_reads	63629162	PEPPRO
Fastq_reads	63629162	PEPPRO
Reads_with_adapter	34224	PEPPRO
Uninformative_adapter_reads	1695	PEPPRO
Pct_uninformative_adapter_reads	0.0053	PEPPRO
Trimmed_reads	31736759	PEPPRO
Trim_loss_rate	50.12	PEPPRO
Trimmed_reads	63473518	PEPPRO
Trim_loss_rate	0.24	PEPPRO
Peak_adapter_insertion_size	101	PEPPRO
Degradation_ratio	0	PEPPRO
Aligned_reads_human_rDNA	12498578	PEPPRO
Alignment_rate_human_rDNA	19.69	PEPPRO
Mapped_reads	26321573	PEPPRO
QC_filtered_reads	16436185	PEPPRO
Aligned_reads	9.88539e+06	PEPPRO
Alignment_rate	15.57	PEPPRO
Total_efficiency	15.54	PEPPRO
Read_depth	87.11	PEPPRO
Mitochondrial_reads	322947	PEPPRO
Maximum_read_length	101	PEPPRO
Genome_size	3137161264	PEPPRO
NRF	1	PEPPRO
PBC1	4917847	PEPPRO
PBC2	4917847	PEPPRO
Unmapped_reads	19579387	PEPPRO
TSS_coding_score	6.8	PEPPRO
TSS_non-coding_score	4.1	PEPPRO
Pause_index	26.72	PEPPRO
Plus_FRiP	0.36	PEPPRO
Minus_FRiP	0.36	PEPPRO
mRNA_contamination	2.46	PEPPRO
Time	5:01:33	PEPPRO
Success	03-30-16:40:47	PEPPRO

## Sheet: MDA1586_r1_stats
File_mb	11260.5	PEPPRO
Read_type	paired	PEPPRO
Genome	hg19	PEPPRO
Raw_reads	225027712	PEPPRO
Fastq_reads	225027712	PEPPRO
Reads_with_adapter	171067	PEPPRO
Uninformative_adapter_reads	290	PEPPRO
Pct_uninformative_adapter_reads	0.0003	PEPPRO
Trimmed_reads	112298797	PEPPRO
Trim_loss_rate	50.1	PEPPRO
Trimmed_reads	224597594	PEPPRO
Trim_loss_rate	0.19	PEPPRO
Peak_adapter_insertion_size	117	PEPPRO
Degradation_ratio	0	PEPPRO
Aligned_reads_human_rDNA	25205424	PEPPRO
Alignment_rate_human_rDNA	11.22	PEPPRO
Mapped_reads	132759522	PEPPRO
QC_filtered_reads	78753401	PEPPRO
Aligned_reads	54006121	PEPPRO
Alignment_rate	24.05	PEPPRO
Total_efficiency	24	PEPPRO
Read_depth	36.13	PEPPRO
Mitochondrial_reads	4235439	PEPPRO
Maximum_read_length	101	PEPPRO
Genome_size	3137161264	PEPPRO
NRF	1	PEPPRO
PBC1	26578795	PEPPRO
PBC2	26578795	PEPPRO
Unmapped_reads	49324952	PEPPRO
TSS_coding_score	6.4	PEPPRO
TSS_non-coding_score	2.8	PEPPRO
Pause_index	8.58	PEPPRO
Plus_FRiP	0.37	PEPPRO
Minus_FRiP	0.35	PEPPRO
mRNA_contamination	1.72	PEPPRO
Time	1 day, 1:49:03	PEPPRO
Success	04-03-14:59:34	PEPPRO

## Sheet: MDA1586_r2_stats
File_mb	6110.26	PEPPRO
Read_type	paired	PEPPRO
Genome	hg19	PEPPRO
Raw_reads	118804342	PEPPRO
Fastq_reads	118804342	PEPPRO
Reads_with_adapter	96077	PEPPRO
Uninformative_adapter_reads	145	PEPPRO
Pct_uninformative_adapter_reads	0.0002	PEPPRO
Trimmed_reads	59302696	PEPPRO
Trim_loss_rate	50.08	PEPPRO
Trimmed_reads	118605392	PEPPRO
Trim_loss_rate	0.17	PEPPRO
Peak_adapter_insertion_size	130	PEPPRO
Degradation_ratio	0	PEPPRO
Aligned_reads_human_rDNA	15334788	PEPPRO
Alignment_rate_human_rDNA	12.93	PEPPRO
Mapped_reads	77713893	PEPPRO
QC_filtered_reads	45462029	PEPPRO
Aligned_reads	3.22519e+07	PEPPRO
Alignment_rate	27.19	PEPPRO
Total_efficiency	27.15	PEPPRO
Read_depth	23.22	PEPPRO
Mitochondrial_reads	2690924	PEPPRO
Maximum_read_length	101	PEPPRO
Genome_size	3137161264	PEPPRO
NRF	1	PEPPRO
PBC1	1.58279e+07	PEPPRO
PBC2	1.58279e+07	PEPPRO
Unmapped_reads	20677211	PEPPRO
TSS_coding_score	5.6	PEPPRO
TSS_non-coding_score	3.1	PEPPRO
Pause_index	8.48	PEPPRO
Plus_FRiP	0.37	PEPPRO
Minus_FRiP	0.35	PEPPRO
mRNA_contamination	1.76	PEPPRO
Time	18:53:46	PEPPRO
Success	03-31-06:33:00	PEPPRO

## Sheet: UMSCC14B_r1_stats
File_mb	3166.9	PEPPRO
Read_type	paired	PEPPRO
Genome	hg19	PEPPRO
Raw_reads	61511262	PEPPRO
Fastq_reads	61511262	PEPPRO
Reads_with_adapter	49030	PEPPRO
Uninformative_adapter_reads	152	PEPPRO
Pct_uninformative_adapter_reads	0.0005	PEPPRO
Trimmed_reads	30710765	PEPPRO
Trim_loss_rate	50.07	PEPPRO
Trimmed_reads	61421530	PEPPRO
Trim_loss_rate	0.15	PEPPRO
Peak_adapter_insertion_size	174	PEPPRO
Degradation_ratio	0	PEPPRO
Aligned_reads_human_rDNA	13406050	PEPPRO
Alignment_rate_human_rDNA	21.83	PEPPRO
Mapped_reads	31132215	PEPPRO
QC_filtered_reads	18542019	PEPPRO
Aligned_reads	12590196	PEPPRO
Alignment_rate	20.5	PEPPRO
Total_efficiency	20.47	PEPPRO
Read_depth	13.81	PEPPRO
Mitochondrial_reads	925563	PEPPRO
Maximum_read_length	101	PEPPRO
Genome_size	3137161264	PEPPRO
NRF	1	PEPPRO
PBC1	6192217	PEPPRO
PBC2	6192217	PEPPRO
Unmapped_reads	11779037	PEPPRO
TSS_coding_score	5.1	PEPPRO
TSS_non-coding_score	2.6	PEPPRO
Pause_index	9.68	PEPPRO
Plus_FRiP	0.37	PEPPRO
Minus_FRiP	0.34	PEPPRO
mRNA_contamination	1.98	PEPPRO
Time	3:14:49	PEPPRO
Success	03-30-14:54:03	PEPPRO

## Sheet: UMSCC14B_r2_stats
File_mb	2821.28	PEPPRO
Read_type	paired	PEPPRO
Genome	hg19	PEPPRO
Raw_reads	54232232	PEPPRO
Fastq_reads	54232232	PEPPRO
Reads_with_adapter	46565	PEPPRO
Uninformative_adapter_reads	162	PEPPRO
Pct_uninformative_adapter_reads	0.0006	PEPPRO
Trimmed_reads	27058894	PEPPRO
Trim_loss_rate	50.11	PEPPRO
Trimmed_reads	54117788	PEPPRO
Trim_loss_rate	0.21	PEPPRO
Peak_adapter_insertion_size	130	PEPPRO
Degradation_ratio	0	PEPPRO
Aligned_reads_human_rDNA	6455526	PEPPRO
Alignment_rate_human_rDNA	11.93	PEPPRO
Mapped_reads	31978676	PEPPRO
QC_filtered_reads	18590544	PEPPRO
Aligned_reads	13388132	PEPPRO
Alignment_rate	24.74	PEPPRO
Total_efficiency	24.69	PEPPRO
Read_depth	12.84	PEPPRO
Mitochondrial_reads	999027	PEPPRO
Maximum_read_length	101	PEPPRO
Genome_size	3137161264	PEPPRO
NRF	1	PEPPRO
PBC1	6.57256e+06	PEPPRO
PBC2	6.57256e+06	PEPPRO
Unmapped_reads	12365972	PEPPRO
TSS_coding_score	5.3	PEPPRO
TSS_non-coding_score	2.8	PEPPRO
Pause_index	9.49	PEPPRO
Plus_FRiP	0.37	PEPPRO
Minus_FRiP	0.33	PEPPRO
mRNA_contamination	1.73	PEPPRO
Time	2:55:08	PEPPRO
Success	03-30-14:34:19	PEPPRO
