# Supplementary material for: High enhancer activity is an epigenetic feature of HPV negative atypical head and neck squamous cell carcinoma
Source: Front Cell Dev Biol. 2022 Jul 19;10:936168. doi: 10.3389/fcell.2022.936168 (PMC9343809; doi:10.3389/fcell.2022.936168)
Supplement: Supplementary file 8 [file Table2.csv]

Gene_set_name	FDR_q_value	Database
HALLMARK_E2F_TARGETS	2.47E-09	Hallmark
HALLMARK_MYC_TARGETS_V1	7.85E-08	Hallmark
HALLMARK_APOPTOSIS	7.85E-08	Hallmark
HALLMARK_ADIPOGENESIS	2.00E-06	Hallmark
HALLMARK_XENOBIOTIC_METABOLISM	5.41E-06	Hallmark
HALLMARK_TNFA_SIGNALING_VIA_NFKB	1.46E-05	Hallmark
HALLMARK_P53_PATHWAY	3.90E-05	Hallmark
HALLMARK_MTORC1_SIGNALING	1.02E-04	Hallmark
HALLMARK_FATTY_ACID_METABOLISM	1.67E-04	Hallmark
HALLMARK_APICAL_JUNCTION	2.11E-04	Hallmark
HALLMARK_G2M_CHECKPOINT	2.11E-04	Hallmark
HALLMARK_MYC_TARGETS_V2	4.11E-04	Hallmark
HALLMARK_HEME_METABOLISM	4.89E-04	Hallmark
HALLMARK_UV_RESPONSE_UP	9.55E-04	Hallmark
HALLMARK_HYPOXIA	9.75E-04	Hallmark
HALLMARK_INTERFERON_GAMMA_RESPONSE	9.75E-04	Hallmark
HALLMARK_MYOGENESIS	9.75E-04	Hallmark
HALLMARK_ESTROGEN_RESPONSE_EARLY	2.17E-03	Hallmark
HALLMARK_OXIDATIVE_PHOSPHORYLATION	2.17E-03	Hallmark
HALLMARK_DNA_REPAIR	2.69E-03	Hallmark
KEGG_CELL_CYCLE	2.03E-05	KEGG
KEGG_SPLICEOSOME	2.03E-05	KEGG
KEGG_TASTE_TRANSDUCTION	3.63E-04	KEGG
KEGG_PURINE_METABOLISM	1.54E-03	KEGG
KEGG_ENDOCYTOSIS	2.42E-03	KEGG
KEGG_HEMATOPOIETIC_CELL_LINEAGE	2.42E-03	KEGG
KEGG_FRUCTOSE_AND_MANNOSE_METABOLISM	4.87E-03	KEGG
KEGG_PEROXISOME	8.23E-03	KEGG
KEGG_OOCYTE_MEIOSIS	8.23E-03	KEGG
KEGG_ALZHEIMERS_DISEASE	9.24E-03	KEGG
KEGG_GLYCOSPHINGOLIPID_BIOSYNTHESIS_GANGLIO_SERIES	9.24E-03	KEGG
KEGG_MAPK_SIGNALING_PATHWAY	1.05E-02	KEGG
KEGG_PYRIMIDINE_METABOLISM	1.26E-02	KEGG
KEGG_RENIN_ANGIOTENSIN_SYSTEM	1.26E-02	KEGG
KEGG_GLYCOSYLPHOSPHATIDYLINOSITOL_GPI_ANCHOR_BIOSYNTHESIS	1.26E-02	KEGG
KEGG_NATURAL_KILLER_CELL_MEDIATED_CYTOTOXICITY	1.26E-02	KEGG
KEGG_RIBOSOME	1.26E-02	KEGG
KEGG_GLYCEROPHOSPHOLIPID_METABOLISM	1.28E-02	KEGG
KEGG_PATHWAYS_IN_CANCER	1.35E-02	KEGG
KEGG_UBIQUITIN_MEDIATED_PROTEOLYSIS	2.32E-02	KEGG
