# Supplementary material for: High enhancer activity is an epigenetic feature of HPV negative atypical head and neck squamous cell carcinoma
Source: Front Cell Dev Biol. 2022 Jul 19;10:936168. doi: 10.3389/fcell.2022.936168 (PMC9343809; doi:10.3389/fcell.2022.936168)
Supplement: Supplementary file 9 [file Table1.csv]

Cell Line	H3K27ac Peak Count	Uniquely Mapped Read Count
MDA686TU	1572	21804223
MDA1186	1645	53936640
UMSCC4	1991	18936177
TR146	2107	33158077
SCC61	2277	28322650
UMSCC10A	2530	46547005
PCI24	2738	15519333
CAL27	3759	46177798
MDA1386LN	4135	35841252
MDA1586	4689	27684351
OSC19	4840	48540576
UMSCC19	5268	23387066
584A2	5382	36078668
183	7649	31378589
MDA686LN	7958	74553208
UMSCC17A	8527	22288600
MDA1386TU	9099	15284653
PECAPJ34	9373	18881876
UMSCC6	10148	67796124
HN30	10284	49741831
UMSCC25	11163	24435478
MDA886LN	11297	29432728
HN5	11587	50841594
HN31	12328	40737765
HN4	14825	24428348
JHU029	15037	17917542
UMSCC14B	21018	35474448
MDA1986LN	22145	41457423
