# Supplementary material for: High enhancer activity is an epigenetic feature of HPV negative atypical head and neck squamous cell carcinoma
Source: Front Cell Dev Biol. 2022 Jul 19;10:936168. doi: 10.3389/fcell.2022.936168 (PMC9343809; doi:10.3389/fcell.2022.936168)
Supplement: Supplementary file 10 [file Table5.csv]

gene	n_cao_enhancers_to_gene	n_overlaps_with_anchors	percent_recovery_of_cao_predictions
AGPAT4	46	18	39.13
MAP3K8	52	12	23.1
EGFR	48	34	70.83
