# Supplementary material for: High enhancer activity is an epigenetic feature of HPV negative atypical head and neck squamous cell carcinoma
Source: Front Cell Dev Biol. 2022 Jul 19;10:936168. doi: 10.3389/fcell.2022.936168 (PMC9343809; doi:10.3389/fcell.2022.936168)
Supplement: Supplementary file 11 [file Table6.csv]

sample	gene	n_loops_in_cao_enhancer	n_loops_over_threshold	percent_loops_over_threshold
HN4	agpat4	386	45	11.66
CAL27	agpat4	317	24	7.57
MDA1186	agpat4	230	22	9.57
UMSCC25	agpat4	154	9	5.84
HN4	map3k8	307	71	23.13
CAL27	map3k8	103	10	9.71
MDA1186	map3k8	196	14	7.14
UMSCC25	map3k8	143	5	3.5
HN4	egfr	1113	635	57.1
CAL27	egfr	991	481	48.54
MDA1186	egfr	902	459	50.89
UMSCC25	egfr	749	268	35.78
